# Supplementary material for: Embryonic ionizing radiation exposure results in expression alterations of genes associated with cardiovascular and neurological development, function, and disease and modified cardiovascular function in zebrafish
Source: Front Genet. 2014 Aug 7;5:268. doi: 10.3389/fgene.2014.00268 (PMC4124797; doi:10.3389/fgene.2014.00268)
Supplement: Supplementary file 1 [file Presentation1.ZIP]

Archive with 3 entries (3 files):
- Supp Table 2.PDF
- Supp Tables legends.pdf
- Supp Table 1.PDF
